# Supplementary material for: Biosynthesis of Hesperetin, Homoeriodictyol, and Homohesperetin in a Transcriptomics-Driven Engineered Strain of Streptomyces albidoflavus
Source: Int J Mol Sci. 2024 Apr 5;25(7):4053. doi: 10.3390/ijms25074053 (PMC11012174; doi:10.3390/ijms25074053)
Supplement: Supplementary file 1 [file ijms-25-04053-s001.zip]

Archive with 1 entries (1 files):
- ijms-2929562-supplementary.pdf
